# Supplementary material for: Comprehensive Comparison of 22C3 and SP263 PD-L1 Expression in Non-Small-Cell Lung Cancer Using Routine Clinical and Conditioned Archives
Source: Cancers (Basel). 2022 Jun 27;14(13):3138. doi: 10.3390/cancers14133138 (PMC9265108; doi:10.3390/cancers14133138)
Supplement: Supplementary file 1 [file cancers-14-03138-s001.zip]

Archive with 1 entries (1 files):
- cancers-1780901-supplementary.pdf
